# Supplementary material for: Modelling the impact on a local mental health system of previously implemented care programs: the experience of assertive outreach teams in Bizkaia (Spain)
Source: Epidemiol Psychiatr Sci. 2025 Mar 17;34:e20. doi: 10.1017/S2045796025000125 (PMC11955424; doi:10.1017/S2045796025000125)
Supplement: Almeda et al. supplementary material 3 — Almeda et al. supplementary material [file S2045796025000125sup003.xlsx]

## Sheet: Readme
Metadata for Mental Health System of Bizkaia (2015)
Variable name	Unit	Explanation
area		In Bizkaia there are 19 catchment areas, 18 after removal of an area that to not provide data, which are the Decision Making Units.
TR2	Number of R2 units / population > 18 years old * 100,000	TR2 - Availability: Number of hospitals that provide acute care per 100,000 inhabitants > 18 years old
PR2	Number of R2 beds/ population > 18 years old * 100,000	PR2 - Beds: Number of acute hospital beds per 100,000 inhabitants > 18 years old
psychiatristsR2	Number of R2 psychiatrists/ population > 18 years old * 100,000	psychiatristsR2: Number of psychiatrists in acute hospital care per 100,000 inhabitants > 18 years old
psychologists_nursesR2	Professionals of R2 Psychogists and nurses / population > 18 years old * 100,000	psychologists_nursesR2: Number of psychologists and nurses in acute hospital care per 100,000 ihnabitants > 18 years old
total_profR2	Professionals R2 Total / population > 18 years old * 100,000	total_profR2: Number of total professionals in acute hospital care per 100,000 inhabitants > 18 years old
TD1	Number of D1 units/ population > 18 years old * 100,000	TD1 - Availability: Number of day care hospitals that provide acute care per 100,000 inhabitants > 18 years old
PD1	Number of D1 places/ population > 18 years old * 100,000	PD1 - Places: Number of places in day care hospitals that provide acute care per 100,000 inhabitants > 18 years
psychiatristsD1	Professionals D1 psychiatrists / population > 18 years old * 100,000	psychiatristsD1: Number of psychiatrists in acute day care hospitals that provide acute care per 100,000 ihnabitants > 18 years old
nursesD1	Professionals D1 nurses / population > 18 years old * 100,000	nursesD1: Number of nurses in acute day care hospitals that provide acute care per 100,000 ihnabitants > 18 years old
total_profD1	Professionals of D1 Total / population > 18 years old * 100,000	total_profD1: Number of total professionals in acute day care hospitals that provide acute care per 100,000 ihnabitants > 18 years old
TR4_R7	Number of R4:R7 units / population > 18 years old * 100,000	TR4_R7 - Availability: Number of hospitals that provide non-acute care per 100,000 inhabitants > 18 years old
PR4_R7	Number of R4:R7 beds/ population > 18 years old * 100,000	PR4_R7 - Beds: Number of non-acute hospital beds per 100,000 inhabitants > 18 years old
psychiatristsR4_R7	Number of R4:R7 psychiatrists/ population > 18 years old * 100,000	psychiatristsR4_R7: Number of psychiatrists in non-acute hospital care per 100,000 inhabitants > 18 years old
psychologists_nursesR4_R7	Professionals of R4:R7 psychogists and nurses / population > 18 years old * 100,000	psychologists_nursesR4_R7: Number of psychologists and nurses in non-acute hospital care per 100,000 ihnabitants > 18 years old
total_profR4_R7	Professionals R4:R7 total / population > 18 years old * 100,000	total_profR4_R7: Number of total professionals in non-acute hospital care per 100,000 inhabitants > 18 years old
UR2Stay	Number of days in R2/ total admissions	UR2Stay: Length of stay in acute hospital care per 1000 inhabitants
UR2Readmissions	Number of R2 readmissions / number of discharges *1000	UR2Readmissions: Number of readmissions in acute hospital care per 1000 inhabitants > 18 years old
UD1	Places in D1 *1.2	UD1: Utilization of the places in day care hospitals per 100,000 ihnabitants > 18 years old
UR4_R7	Places in R4:R7 *1	UR4_R7: Utilization of the beds in non-acute hospital care per 100,000 ihnabitants > 18 years old
Descriptions
Availability (T): Number of Main Type of Care (R2, D1 and R4:R7) in the DMU.
Placement capacity (P): Places or beds according to the Main Type of Care (R2, D1 and R4:R7) provided in the DMU.
Workforce capacity: psychiatrists: Number of psychiatrists; psychologists: psychologists; nurse: nurses; total_prof: total of professionals allocated in the service according to the Main Type of Care (R2, D1 and R4:R7) provided in the DMU.
Utilization: UR2Readmission: Readmissions; UR2Stay: Length of Stay for residential acute hospital care (R2) ; and UR2_R7: Utilization of a set of places.
R2: (DESDE-LTC code) means "Residencial Care: Acute, 24 hours physician cover, Hospital, Medium intensity" (eg. Inpatient unit)
D1: (DESDE-LTC code) means "Day Care: Acute, Continuous care" (eg. Day hospital)
R4,R5,R6 and R7: (DESDE-LTC code) means "Residential care: Non acute, 24 hours physician cover" (eg. rehabilitation or community therapeutic programmes)
DESDE-LTC citation: Salvador-Carulla L, Dimitrov H, Weber G, Mcdaid D, Venner B, Sprah L, et al. DESDE-LTC: Evaluation and Classification of Services for Long Term Care in Europe. 2011;168.

## Sheet: Initial_Situation
area	TR2	PR2	psychiatristsR2	psychologists_nursesR2	total_profR2	TD1	PD1	psychiatristsD1	nursesD1	total_profD1	TR4_R7	PR4_R7	psychiatristsR4_R7	psychologists_nursesR4_R7	total_profR4_R7	UR2Stay	UR2Readmissions	UD1	UR4_R7
CSM Ajuriagerra	0.301505	12.6632	1.83918	5.96981	18.3014	0.001	0.001	0.001	0.001	0.001	0.74094	28.328	2.07852	5.01747	34.3437	17.1091	10.303	0.001	0.28328
CSM Barakaldo	0.558428	11.727	4.24406	6.70114	20.4385	0.14927	4.47811	0.0746352	0.14927	0.597082	0.60121	30.5283	1.96265	6.69156	40.9604	15.0591	8.37438	0.0537374	0.305283
CSM Basauri	0.440614	13.2184	3.85714	9.89399	29.6921	0.440614	6.60921	0.372759	0.680749	1.98805	0.913532	34.1257	2.6702	6.18388	42.8845	13.1082	6.18557	0.0793105	0.341257
CSM Bermeo	0.330461	9.91382	2.89285	7.42049	22.2691	0.330461	4.95691	0.27957	0.510562	1.49104	0.74094	30.1381	2.15465	5.06012	35.4424	16.2432	10.8108	0.0594829	0.301381
CSM Derio	0.369645	15.1554	2.58751	6.02521	28.3591	0.14927	4.47811	0.0746352	0.14927	0.597082	0.965106	40.3536	3.04781	7.45336	51.1068	19.102	10.2041	0.0537374	0.403536
CSM Durango	0.440614	13.2184	3.85714	9.89399	29.6921	0.440614	6.60921	0.372759	0.680749	1.98805	0.938328	35.5142	2.67392	6.50945	43.8156	14.377	12.0219	0.0793105	0.355142
CSM Erandio	0.369645	15.1554	2.58751	6.02521	28.3591	0.14927	4.47811	0.0746352	0.14927	0.597082	0.989902	41.7422	3.05153	7.77893	52.0379	19.875	10.4167	0.0537374	0.417422
CSM Ercilla	0.301505	12.6632	1.83918	5.96981	18.3014	0.14927	4.47811	0.0746352	0.14927	0.597082	0.60121	30.5283	1.96265	6.69156	40.9604	16.0824	7.69231	0.0537374	0.305283
CSM Etxaniz	0.301505	12.6632	1.83918	5.96981	18.3014	0.14927	4.47811	0.0746352	0.14927	0.597082	0.60121	30.5283	1.96265	6.69156	40.9604	19.2337	7.6087	0.0537374	0.305283
CSM Galdakao	0.440614	13.2184	3.85714	9.89399	29.6921	0.440614	6.60921	0.372759	0.680749	1.98805	0.913532	34.1257	2.6702	6.18388	42.8845	15.8361	13.1148	0.0793105	0.341257
CSM Gernika	0.440614	13.2184	3.85714	9.89399	29.6921	0.440614	6.60921	0.372759	0.680749	1.98805	0.765736	30.3613	2.16531	5.12905	35.8811	14.3152	13.0435	0.0793105	0.303613
CSM Ortuella	0.558428	11.727	4.24406	6.70114	20.4385	0.14927	4.47811	0.0746352	0.14927	0.597082	0.60121	30.5283	1.96265	6.69156	40.9604	11.0519	9.09091	0.0537374	0.305283
CSM Ortxarkoaga	0.301505	12.6632	1.83918	5.96981	18.3014	0.001	0.001	0.001	0.001	0.001	0.74094	28.328	2.07852	5.01747	34.3437	12.5526	10.5263	0.001	0.28328
CSM Portugalete	0.369645	15.1554	2.58751	6.02521	28.3591	0.14927	4.47811	0.0746352	0.14927	0.597082	0.60121	30.5283	1.96265	6.69156	40.9604	19.1486	10.8108	0.0537374	0.305283
CSM Santurzi	0.369645	15.1554	2.58751	6.02521	28.3591	0.14927	4.47811	0.0746352	0.14927	0.597082	0.576414	30.3051	1.95198	6.62263	40.5217	19.8506	8.04598	0.0537374	0.303051
CSM Sestao	0.558428	11.727	4.24406	6.70114	20.4385	0.14927	4.47811	0.0746352	0.14927	0.597082	0.60121	30.5283	1.96265	6.69156	40.9604	15.04	14	0.0537374	0.305283
CSM Uribe	0.369645	15.1554	2.58751	6.02521	28.3591	0.14927	4.47811	0.0746352	0.14927	0.597082	0.989902	41.7422	3.05153	7.77893	52.0379	18.5588	6.86275	0.0537374	0.417422
CSM Zalla	0.558428	11.727	4.24406	6.70114	20.4385	0.111953	3.35858	0.0559764	0.111953	0.447811	0.539096	28.5139	1.72808	6.23826	38.0155	12.7037	5.55556	0.040303	0.285139

## Sheet: Best_Situation
area	TR2	PR2	psychiatristsR2	psychologists_nursesR2	total_profR2	TD1	PD1	psychiatristsD1	nursesD1	total_profD1	TR4_R7	PR4_R7	psychiatristsR4_R7	psychologists_nursesR4_R7	total_profR4_R7	UR2Stay	UR2Readmissions	UD1	UR4_R7
CSM Ajuriagerra	0.301505	12.6632	1.83918	5.96981	18.3014	0.001	0.001	0.001	0.001	0.001	0.74094	28.328	2.07852	5.01747	34.3437	24.794	28.1818	0.001	0.391822
CSM Barakaldo	0.558428	11.727	4.24406	6.70114	20.4385	0.14927	4.47811	0.0746352	0.14927	0.597082	0.60121	30.5283	1.96265	6.69156	40.9604	20.993	26.601	0.11159	0.401339
CSM Basauri	0.440614	13.2184	3.85714	9.89399	29.6921	0.440614	6.60921	0.372759	0.680749	1.98805	0.913532	34.1257	2.6702	6.18388	42.8845	17.9345	24.7423	0.173492	0.506487
CSM Bermeo	0.330461	9.91382	2.89285	7.42049	22.2691	0.330461	4.95691	0.27957	0.510562	1.49104	0.74094	30.1381	2.15465	5.06012	35.4424	24.9286	37.8378	0.153664	0.466611
CSM Derio	0.369645	15.1554	2.58751	6.02521	28.3591	0.14927	4.47811	0.0746352	0.14927	0.597082	0.965106	40.3536	3.04781	7.45336	51.1068	33.8195	44.898	0.12079	0.514868
CSM Durango	0.440614	13.2184	3.85714	9.89399	29.6921	0.440614	6.60921	0.372759	0.680749	1.98805	0.938328	35.5142	2.67392	6.50945	43.8156	21.8835	38.2514	0.173492	0.520373
CSM Erandio	0.369645	15.1554	2.58751	6.02521	28.3591	0.14927	4.47811	0.0746352	0.14927	0.597082	0.989902	41.7422	3.05153	7.77893	52.0379	28.9009	31.25	0.12079	0.528753
CSM Ercilla	0.301505	12.6632	1.83918	5.96981	18.3014	0.14927	4.47811	0.0746352	0.14927	0.597082	0.60121	30.5283	1.96265	6.69156	40.9604	29.4964	41.2088	0.125375	0.413825
CSM Etxaniz	0.301505	12.6632	1.83918	5.96981	18.3014	0.14927	4.47811	0.0746352	0.14927	0.597082	0.60121	30.5283	1.96265	6.69156	40.9604	34.1855	38.587	0.125375	0.413825
CSM Galdakao	0.440614	13.2184	3.85714	9.89399	29.6921	0.440614	6.60921	0.372759	0.680749	1.98805	0.913532	34.1257	2.6702	6.18388	42.8845	27.8387	50.8197	0.173492	0.506487
CSM Gernika	0.440614	13.2184	3.85714	9.89399	29.6921	0.440614	6.60921	0.372759	0.680749	1.98805	0.765736	30.3613	2.16531	5.12905	35.8811	20.0737	33.6957	0.173492	0.468843
CSM Ortuella	0.558428	11.727	4.24406	6.70114	20.4385	0.14927	4.47811	0.0746352	0.14927	0.597082	0.60121	30.5283	1.96265	6.69156	40.9604	15.379	27.2727	0.11159	0.401339
CSM Ortxarkoaga	0.301505	12.6632	1.83918	5.96981	18.3014	0.001	0.001	0.001	0.001	0.001	0.74094	28.328	2.07852	5.01747	34.3437	17.486	26.3158	0.001	0.391822
CSM Portugalete	0.369645	15.1554	2.58751	6.02521	28.3591	0.14927	4.47811	0.0746352	0.14927	0.597082	0.60121	30.5283	1.96265	6.69156	40.9604	30.185	37.8378	0.11159	0.401339
CSM Santurzi	0.369645	15.1554	2.58751	6.02521	28.3591	0.14927	4.47811	0.0746352	0.14927	0.597082	0.576414	30.3051	1.95198	6.62263	40.5217	27.6383	26.4368	0.11159	0.399107
CSM Sestao	0.558428	11.727	4.24406	6.70114	20.4385	0.14927	4.47811	0.0746352	0.14927	0.597082	0.60121	30.5283	1.96265	6.69156	40.9604	22.0469	36	0.11159	0.401339
CSM Uribe	0.369645	15.1554	2.58751	6.02521	28.3591	0.14927	4.47811	0.0746352	0.14927	0.597082	0.989902	41.7422	3.05153	7.77893	52.0379	30.3973	36.2745	0.12079	0.528753
CSM Zalla	0.558428	11.727	4.24406	6.70114	20.4385	0.111953	3.35858	0.0559764	0.111953	0.447811	0.539096	28.5139	1.72808	6.23826	38.0155	18.7533	27.7778	0.0981552	0.381195

## Sheet: Worst_Situation
area	TR2	PR2	psychiatristsR2	psychologists_nursesR2	total_profR2	TD1	PD1	psychiatristsD1	nursesD1	total_profD1	TR4_R7	PR4_R7	psychiatristsR4_R7	psychologists_nursesR4_R7	total_profR4_R7	UR2Stay	UR2Readmissions	UD1	UR4_R7
CSM Ajuriagerra	0.301505	12.6632	1.83918	5.96981	18.3014	0.001	0.001	0.001	0.001	0.001	0.74094	28.328	2.07852	5.01747	34.3437	45.7992	52.1212	0.001	0.717448
CSM Barakaldo	0.558428	11.727	4.24406	6.70114	20.4385	0.14927	4.47811	0.0746352	0.14927	0.597082	0.60121	30.5283	1.96265	6.69156	40.9604	35.1096	52.2167	0.119638	0.566285
CSM Basauri	0.440614	13.2184	3.85714	9.89399	29.6921	0.440614	6.60921	0.372759	0.680749	1.98805	0.913532	34.1257	2.6702	6.18388	42.8845	28.1901	52.0619	0.178449	0.671717
CSM Bermeo	0.330461	9.91382	2.89285	7.42049	22.2691	0.330461	4.95691	0.27957	0.510562	1.49104	0.74094	30.1381	2.15465	5.06012	35.4424	43.3848	78.3784	0.158621	0.631842
CSM Derio	0.369645	15.1554	2.58751	6.02521	28.3591	0.14927	4.47811	0.0746352	0.14927	0.597082	0.965106	40.3536	3.04781	7.45336	51.1068	68.833	95.9184	0.13012	0.706066
CSM Durango	0.440614	13.2184	3.85714	9.89399	29.6921	0.440614	6.60921	0.372759	0.680749	1.98805	0.938328	35.5142	2.67392	6.50945	43.8156	37.8349	77.0492	0.178449	0.685603
CSM Erandio	0.369645	15.1554	2.58751	6.02521	28.3591	0.14927	4.47811	0.0746352	0.14927	0.597082	0.989902	41.7422	3.05153	7.77893	52.0379	50.3738	60.4167	0.13012	0.719952
CSM Ercilla	0.301505	12.6632	1.83918	5.96981	18.3014	0.14927	4.47811	0.0746352	0.14927	0.597082	0.60121	30.5283	1.96265	6.69156	40.9604	66.1614	85.7143	0.144913	0.73945
CSM Etxaniz	0.301505	12.6632	1.83918	5.96981	18.3014	0.14927	4.47811	0.0746352	0.14927	0.597082	0.60121	30.5283	1.96265	6.69156	40.9604	75.0537	80.4348	0.144913	0.73945
CSM Galdakao	0.440614	13.2184	3.85714	9.89399	29.6921	0.440614	6.60921	0.372759	0.680749	1.98805	0.913532	34.1257	2.6702	6.18388	42.8845	53.3442	108.197	0.178449	0.671717
CSM Gernika	0.440614	13.2184	3.85714	9.89399	29.6921	0.440614	6.60921	0.372759	0.680749	1.98805	0.765736	30.3613	2.16531	5.12905	35.8811	32.3103	63.0435	0.178449	0.634073
CSM Ortuella	0.558428	11.727	4.24406	6.70114	20.4385	0.14927	4.47811	0.0746352	0.14927	0.597082	0.60121	30.5283	1.96265	6.69156	40.9604	25.6731	53.2468	0.119638	0.566285
CSM Ortxarkoaga	0.301505	12.6632	1.83918	5.96981	18.3014	0.001	0.001	0.001	0.001	0.001	0.74094	28.328	2.07852	5.01747	34.3437	30.9705	47.3684	0.001	0.717448
CSM Portugalete	0.369645	15.1554	2.58751	6.02521	28.3591	0.14927	4.47811	0.0746352	0.14927	0.597082	0.60121	30.5283	1.96265	6.69156	40.9604	56.44	74.3243	0.119638	0.566285
CSM Santurzi	0.369645	15.1554	2.58751	6.02521	28.3591	0.14927	4.47811	0.0746352	0.14927	0.597082	0.576414	30.3051	1.95198	6.62263	40.5217	46.1649	51.7241	0.119638	0.564053
CSM Sestao	0.558428	11.727	4.24406	6.70114	20.4385	0.14927	4.47811	0.0746352	0.14927	0.597082	0.60121	30.5283	1.96265	6.69156	40.9604	38.7162	66	0.119638	0.566285
CSM Uribe	0.369645	15.1554	2.58751	6.02521	28.3591	0.14927	4.47811	0.0746352	0.14927	0.597082	0.989902	41.7422	3.05153	7.77893	52.0379	58.5616	77.9412	0.13012	0.719952
CSM Zalla	0.558428	11.727	4.24406	6.70114	20.4385	0.111953	3.35858	0.0559764	0.111953	0.447811	0.539096	28.5139	1.72808	6.23826	38.0155	33.1451	59.2593	0.106204	0.546141
